# Supplementary material for: The Fires of Isengard Have Spread: Serratia sarumanii Is the Dominant Species in Clinical Isolates of the “Serratia marcescens Complex”
Source: Pathogens. 2026 Jan 28;15(2):140. doi: 10.3390/pathogens15020140 (PMC12942993; doi:10.3390/pathogens15020140)
Supplement: Supplementary file 1 [file pathogens-15-00140-s001.zip]

Archive with 4 entries (4 files):
- Supplementary Tables.xlsx
- Supplementary_Figure_SA.svg
- Supplementary_Figure_SB.svg
- Supplementary_Figure_SC.svg
