# Supplementary material for: The Fires of Isengard Have Spread: Serratia sarumanii Is the Dominant Species in Clinical Isolates of the “Serratia marcescens Complex”
Source: Pathogens. 2026 Jan 28;15(2):140. doi: 10.3390/pathogens15020140 (PMC12942993; doi:10.3390/pathogens15020140)
Supplement: Supplementary file 1 [file pathogens-15-00140-s001.zip › Supplementary Tables.xlsx]

## Sheet: Table SA
Table SA: Pairwise calculation of dDDH values of the samples and the corresponding type strains.
	K-E0102	K-L0044	K-L0071	K-L0107	K-L0373	K-L0377	K-M0228	K-M0252	K-M0260	K-M0706	K-E0147	K-L0007	K-L0201	K-L0361	K-M0259	K-M0357	K-M0056	K-E0300	K-M0312	K-L0030	K-E0079	S. bockelmannii S3T	S. marcescens ATCC 13880T	S. marcescens ssp. Sakuensis (AB061685)T	S. nematodiphila DZ0503SBS1 DSM 21420T	S. nevei S15T	S. ureilytica CCUG50595T
K-E0102	100	90.6	90.7	90.5	90.4	90.1	90.4	91	100	90.4	63.2	63.3	63.3	63.3	63.1	63.3	64	69.1	63.2	57.8	59.1	63.1	64	63.9	63.3	69.1	58.6
K-L0044		100	93.8	94.5	92.1	92.6	93.4	91.8	90.6	93.4	63.7	63.2	63.1	63.5	63	62.9	63.8	69.4	63.9	57.7	59.4	63.5	63.8	63.6	63.2	69.5	58.5
K-L0071			100	93.7	92.1	93	93.2	92	90.8	93.2	63.2	63.3	63.2	63.3	63.1	63.3	63.8	69.3	63.4	57.8	59	63.2	63.9	63.7	63.2	69.6	58.5
K-L0107				100	91.9	92.5	93.1	92.2	90.5	93.1	63.8	63.3	63.2	63.8	63.1	63.3	63.8	69.4	64	57.8	59.5	63.5	63.7	63.5	63.2	69.6	58.6
K-L0373					100	91.3	92	91.6	90.7	92	63.7	63.2	63.2	63.7	63.2	63.2	63.7	69.3	63.9	57.7	59.5	63.5	63.9	63.6	63.1	69.3	58.5
K-L0377						100	92.2	90.6	89.6	92.2	63	63	62.8	62.9	62.9	62.9	63.7	69	63	57.6	58.7	62.9	63.5	63.3	62.9	69.7	58.3
K-M0228							100	91.4	90	100	63.7	63.2	63.1	63.7	63.1	63.3	63.7	69.2	63.8	57.9	59.3	63.7	63.8	63.5	62.9	69.7	58.5
K-M0252								100	90.5	91.4	63.7	63.1	63	63.7	63.1	63.2	63.7	69.1	63.7	57.6	59.5	63.7	63.8	63.6	63.1	69.4	58.5
K-M0260									100	90	62.9	63	63	63.2	62.9	63.2	63.8	68.8	62.7	57.8	59.1	62.9	63.8	63.7	63.1	69.2	58.7
K-M0706										100	63.7	63.2	63.1	63.8	63.1	63.3	63.7	69.1	63.9	57.9	59.3	63.7	63.8	63.5	62.9	69.7	58.5
K-E0147											100	92.1	92.5	92.4	93.4	92.2	66.3	62.3	63.6	63.3	63.8	90.3	66.8	66.3	63.6	62.3	62.8
K-L0007												100	92.6	93	92.7	93.2	66.3	62.6	63	63.3	63.2	90.1	66.8	66.3	63.6	62.6	63
K-L0201													100	96	92.7	96	66.3	62.5	63.1	63.6	63.1	90.6	66.8	66.1	63.8	62.6	63
K-L0361														100	92.8	99.8	66.5	62.6	63.8	63.5	63.9	90.9	67.1	66.3	64	62.4	63
K-M0259															100	92.8	66.2	62.3	63.1	63.1	63.1	90.5	66.8	66.2	63.5	62.3	62.7
K-M0357																100	66.5	62.5	63.1	63.5	63.3	90.7	67.2	66.4	64	62.1	62.6
K-M0056																	100	62.1	73.4	62.6	63	66.3	90	95.1	74.3	62.2	62.8
K-E0300																		100	61.4	57.7	58.3	62.8	62.2	61.8	61	91.5	58.1
K-M0312																			100	62.8	63.3	63.4	73.1	73.3	84.9	61.5	62.7
K-L0030																				100	89.1	62.7	62.4	62.8	62.9	57.6	88.5
K-E0079																					100	63.3	62.6	63	62.8	58	92
S. bockelmannii S3T																						100	66.8	66.2	63.4	62.8	62.7
S. marcescens ATCC 13880T																							100	89.5	73.6	62.3	62.5
S. marcescens ssp. Sakuensis (AB061685)T																								100	74.1	62.3	63
S. nematodiphila DZ0503SBS1 DSM 21420T																									100	61.1	62.7
S. nevei S15T																										100	58.1
S. ureilytica CCUG50595T																											100

## Sheet: Table SB
Table SB: GTDB analysis of the samples and the corresponding type strains. The calculations are performed using GTDB-Tk wf_classify.
user_genome	classification	closest_genome_reference	closest_genome_reference_radius	closest_genome_taxonomy	closest_genome_ani	closest_genome_af	other_related_references(genome_id,species_name,radius,ANI,AF)
K-E0079	s__Serratia ureilytica	GCF_013375155.1	95	s__Serratia ureilytica	99.02	94	GCF_946227095.1, s__Serratia proteamaculans_E, 95.0, 84.06, 0.461; GCF_024160145.1, s__Serratia nevei_A, 95.0, 93.95, 0.805; GCF_008830365.1, s__Serratia proteamaculans, 95.0, 84.37, 0.448; GCF_021462285.1, s__Serratia entomophila, 95.0, 88.34, 0.647; GCF_001590925.1, s__Serratia plymuthica, 95.0, 84.84, 0.463; GCF_900187015.1, s__Serratia ficaria, 95.0, 88.71, 0.642; GCA_901472405.1, s__Serratia…
K-E0102	s__Serratia sarumanii	GCF_029962605.1	96.12	s__Serratia sarumanii	98.8	93	GCF_024793895.1, s__Serratia_F sp024793895, 95.0, 82.76, 0.315; GCF_946227095.1, s__Serratia proteamaculans_E, 95.0, 84.15, 0.463; GCF_024160145.1, s__Serratia nevei_A, 95.0, 94.72, 0.814; GCF_008830365.1, s__Serratia proteamaculans, 95.0, 84.51, 0.481; GCF_021462285.1, s__Serratia entomophila, 95.0, 88.88, 0.654; GCF_001590925.1, s__Serratia plymuthica, 95.0, 85.07, 0.483; GCF_900187015.1, s__Se…
K-E0147	s__Serratia bockelmannii	GCF_008011855.1	95	s__Serratia bockelmannii	98.75	92	GCF_024793895.1, s__Serratia_F sp024793895, 95.0, 82.83, 0.318; GCF_946227095.1, s__Serratia proteamaculans_E, 95.0, 84.04, 0.461; GCF_024160145.1, s__Serratia nevei_A, 95.0, 94.11, 0.781; GCF_008830365.1, s__Serratia proteamaculans, 95.0, 84.47, 0.473; GCF_021462285.1, s__Serratia entomophila, 95.0, 88.37, 0.658; GCF_001590925.1, s__Serratia plymuthica, 95.0, 84.94, 0.457; GCF_900187015.1, s__Se…
K-E0300	s__Serratia nevei	GCF_037948395.1	96.36	s__Serratia nevei	98.86	90	GCF_946227095.1, s__Serratia proteamaculans_E, 95.0, 84.36, 0.443; GCF_024160145.1, s__Serratia nevei_A, 95.0, 95.78, 0.821; GCF_008830365.1, s__Serratia proteamaculans, 95.0, 84.48, 0.486; GCF_021462285.1, s__Serratia entomophila, 95.0, 88.42, 0.647; GCF_001590925.1, s__Serratia plymuthica, 95.0, 85.0, 0.47; GCF_900187015.1, s__Serratia ficaria, 95.0, 88.71, 0.65; GCA_901472405.1, s__Serratia_B …
K-L0007	s__Serratia bockelmannii	GCF_008011855.1	95	s__Serratia bockelmannii	98.61	90	GCF_024793895.1, s__Serratia_F sp024793895, 95.0, 82.85, 0.311; GCF_946227095.1, s__Serratia proteamaculans_E, 95.0, 84.04, 0.463; GCF_024160145.1, s__Serratia nevei_A, 95.0, 93.95, 0.779; GCF_008830365.1, s__Serratia proteamaculans, 95.0, 84.47, 0.483; GCF_021462285.1, s__Serratia entomophila, 95.0, 88.39, 0.658; GCF_001590925.1, s__Serratia plymuthica, 95.0, 85.19, 0.464; GCF_900187015.1, s__Se…
K-L0030	s__Serratia ureilytica	GCF_013375155.1	95	s__Serratia ureilytica	98.53	94	GCF_024793895.1, s__Serratia_F sp024793895, 95.0, 82.61, 0.305; GCF_946227095.1, s__Serratia proteamaculans_E, 95.0, 84.12, 0.475; GCF_024160145.1, s__Serratia nevei_A, 95.0, 93.82, 0.825; GCF_008830365.1, s__Serratia proteamaculans, 95.0, 84.26, 0.456; GCF_021462285.1, s__Serratia entomophila, 95.0, 88.56, 0.673; GCF_001590925.1, s__Serratia plymuthica, 95.0, 84.83, 0.484; GCF_900187015.1, s__Se…
K-L0044	s__Serratia sarumanii	GCF_029962605.1	96.12	s__Serratia sarumanii	99.03	97	GCF_946227095.1, s__Serratia proteamaculans_E, 95.0, 84.28, 0.454; GCF_024160145.1, s__Serratia nevei_A, 95.0, 94.91, 0.799; GCF_008830365.1, s__Serratia proteamaculans, 95.0, 84.5, 0.481; GCF_021462285.1, s__Serratia entomophila, 95.0, 88.6, 0.654; GCF_001590925.1, s__Serratia plymuthica, 95.0, 85.05, 0.471; GCF_900187015.1, s__Serratia ficaria, 95.0, 88.95, 0.645; GCA_901472405.1, s__Serratia_B…
K-L0071	s__Serratia sarumanii	GCF_029962605.1	96.12	s__Serratia sarumanii	99.09	97	GCF_946227095.1, s__Serratia proteamaculans_E, 95.0, 84.22, 0.473; GCF_024160145.1, s__Serratia nevei_A, 95.0, 94.92, 0.823; GCF_008830365.1, s__Serratia proteamaculans, 95.0, 84.48, 0.48; GCF_021462285.1, s__Serratia entomophila, 95.0, 88.74, 0.653; GCF_001590925.1, s__Serratia plymuthica, 95.0, 85.09, 0.488; GCF_900187015.1, s__Serratia ficaria, 95.0, 88.89, 0.665; GCA_901472405.1, s__Serratia_…
K-L0107	s__Serratia sarumanii	GCF_029962605.1	96.12	s__Serratia sarumanii	99.02	96	GCF_946227095.1, s__Serratia proteamaculans_E, 95.0, 84.19, 0.465; GCF_024160145.1, s__Serratia nevei_A, 95.0, 94.91, 0.803; GCF_008830365.1, s__Serratia proteamaculans, 95.0, 84.52, 0.48; GCF_021462285.1, s__Serratia entomophila, 95.0, 88.71, 0.647; GCF_001590925.1, s__Serratia plymuthica, 95.0, 85.11, 0.479; GCF_900187015.1, s__Serratia ficaria, 95.0, 88.92, 0.642; GCA_901472405.1, s__Serratia_…
K-L0201	s__Serratia bockelmannii	GCF_008011855.1	95	s__Serratia bockelmannii	98.73	91	GCF_024793895.1, s__Serratia_F sp024793895, 95.0, 82.8, 0.31; GCF_946227095.1, s__Serratia proteamaculans_E, 95.0, 84.09, 0.469; GCF_024160145.1, s__Serratia nevei_A, 95.0, 94.1, 0.786; GCF_008830365.1, s__Serratia proteamaculans, 95.0, 84.54, 0.488; GCF_021462285.1, s__Serratia entomophila, 95.0, 88.4, 0.655; GCF_001590925.1, s__Serratia plymuthica, 95.0, 84.97, 0.467; GCF_900187015.1, s__Serrat…
K-L0361	s__Serratia bockelmannii	GCF_008011855.1	95	s__Serratia bockelmannii	98.8	91	GCF_024793895.1, s__Serratia_F sp024793895, 95.0, 82.92, 0.312; GCF_946227095.1, s__Serratia proteamaculans_E, 95.0, 84.17, 0.458; GCF_024160145.1, s__Serratia nevei_A, 95.0, 94.08, 0.779; GCF_008830365.1, s__Serratia proteamaculans, 95.0, 84.54, 0.485; GCF_021462285.1, s__Serratia entomophila, 95.0, 88.32, 0.655; GCF_001590925.1, s__Serratia plymuthica, 95.0, 85.0, 0.46; GCF_900187015.1, s__Serr…
K-L0373	s__Serratia sarumanii	GCF_029962605.1	96.12	s__Serratia sarumanii	98.92	95	GCF_946227095.1, s__Serratia proteamaculans_E, 95.0, 84.21, 0.462; GCF_024160145.1, s__Serratia nevei_A, 95.0, 94.93, 0.798; GCF_008830365.1, s__Serratia proteamaculans, 95.0, 84.51, 0.474; GCF_021462285.1, s__Serratia entomophila, 95.0, 88.78, 0.653; GCF_001590925.1, s__Serratia plymuthica, 95.0, 85.23, 0.478; GCF_900187015.1, s__Serratia ficaria, 95.0, 89.07, 0.645; GCA_901472405.1, s__Serratia…
K-L0377	s__Serratia sarumanii	GCF_029962605.1	96.12	s__Serratia sarumanii	98.92	95	GCF_946227095.1, s__Serratia proteamaculans_E, 95.0, 84.24, 0.463; GCF_024160145.1, s__Serratia nevei_A, 95.0, 94.72, 0.801; GCF_008830365.1, s__Serratia proteamaculans, 95.0, 84.54, 0.483; GCF_021462285.1, s__Serratia entomophila, 95.0, 88.77, 0.648; GCF_001590925.1, s__Serratia plymuthica, 95.0, 85.21, 0.477; GCF_900187015.1, s__Serratia ficaria, 95.0, 88.88, 0.641; GCA_901472405.1, s__Serratia…
K-M0056	s__Serratia marcescens	GCF_017299535.1	96.86	s__Serratia marcescens	98.75	95	GCF_024793895.1, s__Serratia_F sp024793895, 95.0, 82.76, 0.323; GCF_946227095.1, s__Serratia proteamaculans_E, 95.0, 84.27, 0.46; GCF_024160145.1, s__Serratia nevei_A, 95.0, 93.95, 0.812; GCF_008830365.1, s__Serratia proteamaculans, 95.0, 84.45, 0.478; GCF_021462285.1, s__Serratia entomophila, 95.0, 88.65, 0.67; GCF_001590925.1, s__Serratia plymuthica, 95.0, 85.01, 0.483; GCF_900187015.1, s__Serr…
K-M0228	s__Serratia sarumanii	GCF_029962605.1	96.12	s__Serratia sarumanii	100	100	GCF_946227095.1, s__Serratia proteamaculans_E, 95.0, 84.19, 0.463; GCF_024160145.1, s__Serratia nevei_A, 95.0, 94.8, 0.809; GCF_008830365.1, s__Serratia proteamaculans, 95.0, 84.46, 0.48; GCF_021462285.1, s__Serratia entomophila, 95.0, 88.61, 0.647; GCF_001590925.1, s__Serratia plymuthica, 95.0, 85.03, 0.478; GCF_900187015.1, s__Serratia ficaria, 95.0, 88.91, 0.643; GCA_901472405.1, s__Serratia_B…
K-M0252	s__Serratia sarumanii	GCF_029962605.1	96.12	s__Serratia sarumanii	98.81	96	GCF_946227095.1, s__Serratia proteamaculans_E, 95.0, 84.23, 0.461; GCF_024160145.1, s__Serratia nevei_A, 95.0, 94.81, 0.806; GCF_008830365.1, s__Serratia proteamaculans, 95.0, 84.46, 0.482; GCF_021462285.1, s__Serratia entomophila, 95.0, 88.68, 0.654; GCF_001590925.1, s__Serratia plymuthica, 95.0, 85.08, 0.476; GCF_900187015.1, s__Serratia ficaria, 95.0, 89.03, 0.647; GCA_901472405.1, s__Serratia…
K-M0259	s__Serratia bockelmannii	GCF_008011855.1	95	s__Serratia bockelmannii	98.75	92	GCF_024793895.1, s__Serratia_F sp024793895, 95.0, 82.75, 0.309; GCF_946227095.1, s__Serratia proteamaculans_E, 95.0, 84.16, 0.475; GCF_024160145.1, s__Serratia nevei_A, 95.0, 94.1, 0.799; GCF_008830365.1, s__Serratia proteamaculans, 95.0, 84.41, 0.471; GCF_021462285.1, s__Serratia entomophila, 95.0, 88.46, 0.653; GCF_001590925.1, s__Serratia plymuthica, 95.0, 84.88, 0.469; GCF_900187015.1, s__Ser…
K-M0260	s__Serratia sarumanii	GCF_029962605.1	96.12	s__Serratia sarumanii	98.58	93	GCF_946227095.1, s__Serratia proteamaculans_E, 95.0, 84.13, 0.45; GCF_024160145.1, s__Serratia nevei_A, 95.0, 94.72, 0.799; GCF_008830365.1, s__Serratia proteamaculans, 95.0, 84.62, 0.486; GCF_021462285.1, s__Serratia entomophila, 95.0, 88.86, 0.653; GCF_001590925.1, s__Serratia plymuthica, 95.0, 85.07, 0.47; GCF_900187015.1, s__Serratia ficaria, 95.0, 88.96, 0.648; GCA_901472405.1, s__Serratia_B…
K-M0312	s__Serratia nematodiphila	GCF_000738675.1	95	s__Serratia nematodiphila	98.22	88	GCF_024793895.1, s__Serratia_F sp024793895, 95.0, 82.91, 0.309; GCF_946227095.1, s__Serratia proteamaculans_E, 95.0, 84.15, 0.45; GCF_024160145.1, s__Serratia nevei_A, 95.0, 93.96, 0.771; GCF_008830365.1, s__Serratia proteamaculans, 95.0, 84.3, 0.457; GCF_021462285.1, s__Serratia entomophila, 95.0, 88.53, 0.664; GCF_001590925.1, s__Serratia plymuthica, 95.0, 84.9, 0.454; GCF_900187015.1, s__Serra…
K-M0357	s__Serratia bockelmannii	GCF_008011855.1	95	s__Serratia bockelmannii	98.75	92	GCF_024793895.1, s__Serratia_F sp024793895, 95.0, 82.95, 0.313; GCF_946227095.1, s__Serratia proteamaculans_E, 95.0, 84.23, 0.47; GCF_024160145.1, s__Serratia nevei_A, 95.0, 94.11, 0.791; GCF_008830365.1, s__Serratia proteamaculans, 95.0, 84.52, 0.485; GCF_021462285.1, s__Serratia entomophila, 95.0, 88.46, 0.654; GCF_001590925.1, s__Serratia plymuthica, 95.0, 84.95, 0.47; GCF_900187015.1, s__Serr…
K-M0706	s__Serratia sarumanii	GCF_029962605.1	96.12	s__Serratia sarumanii	100	100	GCF_946227095.1, s__Serratia proteamaculans_E, 95.0, 84.19, 0.457; GCF_024160145.1, s__Serratia nevei_A, 95.0, 94.81, 0.799; GCF_008830365.1, s__Serratia proteamaculans, 95.0, 84.42, 0.481; GCF_021462285.1, s__Serratia entomophila, 95.0, 88.48, 0.655; GCF_001590925.1, s__Serratia plymuthica, 95.0, 85.02, 0.472; GCF_900187015.1, s__Serratia ficaria, 95.0, 89.0, 0.643; GCA_901472405.1, s__Serratia_…
S._bockelmannii_S3	s__Serratia bockelmannii	GCF_008011855.1	95	s__Serratia bockelmannii	100	100	GCF_024793895.1, s__Serratia_F sp024793895, 95.0, 82.46, 0.314; GCF_946227095.1, s__Serratia proteamaculans_E, 95.0, 84.52, 0.452; GCF_024160145.1, s__Serratia nevei_A, 95.0, 94.13, 0.771; GCF_008830365.1, s__Serratia proteamaculans, 95.0, 84.38, 0.471; GCF_021462285.1, s__Serratia entomophila, 95.0, 87.97, 0.637; GCF_001590925.1, s__Serratia plymuthica, 95.0, 85.01, 0.456; GCF_900187015.1, s__Se…
S._marcescens_ATCC_13880_A	s__Serratia marcescens	GCF_017299535.1	96.86	s__Serratia marcescens	100	100	GCF_946227095.1, s__Serratia proteamaculans_E, 95.0, 84.14, 0.455; GCF_024160145.1, s__Serratia nevei_A, 95.0, 94.24, 0.801; GCF_008830365.1, s__Serratia proteamaculans, 95.0, 84.43, 0.47; GCF_021462285.1, s__Serratia entomophila, 95.0, 88.61, 0.661; GCF_001590925.1, s__Serratia plymuthica, 95.0, 84.97, 0.472; GCF_900187015.1, s__Serratia ficaria, 95.0, 89.0, 0.664; GCA_901472405.1, s__Serratia_B…
S._marcescens_susp_sakuensis_KCTC_42172	s__Serratia marcescens	GCF_017299535.1	96.86	s__Serratia marcescens	98.6	94	GCF_024793895.1, s__Serratia_F sp024793895, 95.0, 82.72, 0.325; GCF_946227095.1, s__Serratia proteamaculans_E, 95.0, 84.54, 0.455; GCF_024160145.1, s__Serratia nevei_A, 95.0, 94.1, 0.806; GCF_008830365.1, s__Serratia proteamaculans, 95.0, 84.54, 0.466; GCF_021462285.1, s__Serratia entomophila, 95.0, 88.44, 0.665; GCF_001590925.1, s__Serratia plymuthica, 95.0, 84.9, 0.471; GCF_900187015.1, s__Serr…
S._nematodiphila_DZ0503SBS1_DSM_21420	s__Serratia nematodiphila	GCF_000738675.1	95	s__Serratia nematodiphila	100	100	GCF_024793895.1, s__Serratia_F sp024793895, 95.0, 83.2, 0.316; GCF_946227095.1, s__Serratia proteamaculans_E, 95.0, 84.03, 0.453; GCF_024160145.1, s__Serratia nevei_A, 95.0, 94.11, 0.79; GCF_008830365.1, s__Serratia proteamaculans, 95.0, 84.38, 0.474; GCF_021462285.1, s__Serratia entomophila, 95.0, 88.65, 0.664; GCF_001590925.1, s__Serratia plymuthica, 95.0, 84.82, 0.47; GCF_900187015.1, s__Serra…
S._nevei_9rpt1	s__Serratia nevei_A	GCF_024160145.1	95	s__Serratia nevei_A	99.99	100	GCF_024793895.1, s__Serratia_F sp024793895, 95.0, 82.51, 0.309; GCF_946227095.1, s__Serratia proteamaculans_E, 95.0, 84.41, 0.435; GCF_008830365.1, s__Serratia proteamaculans, 95.0, 84.42, 0.449; GCF_021462285.1, s__Serratia entomophila, 95.0, 88.11, 0.624; GCF_001590925.1, s__Serratia plymuthica, 95.0, 85.02, 0.453; GCF_900187015.1, s__Serratia ficaria, 95.0, 88.29, 0.613; GCA_901472405.1, s__Se…
S._nevei_S15	s__Serratia nevei	GCF_037948395.1	96.36	s__Serratia nevei	100	100	GCF_946227095.1, s__Serratia proteamaculans_E, 95.0, 84.49, 0.449; GCF_024160145.1, s__Serratia nevei_A, 95.0, 95.97, 0.819; GCF_008830365.1, s__Serratia proteamaculans, 95.0, 84.51, 0.474; GCF_021462285.1, s__Serratia entomophila, 95.0, 88.19, 0.647; GCF_001590925.1, s__Serratia plymuthica, 95.0, 85.07, 0.472; GCF_900187015.1, s__Serratia ficaria, 95.0, 88.64, 0.652; GCA_901472405.1, s__Serratia…
Serratia_montpellierensis_Lou2A	s__Serratia montpellierensis	GCF_020858655.1	95.92	s__Serratia montpellierensis	100	100	GCF_024793895.1, s__Serratia_F sp024793895, 95.0, 82.75, 0.307; GCF_946227095.1, s__Serratia proteamaculans_E, 95.0, 84.13, 0.457; GCF_024160145.1, s__Serratia nevei_A, 95.0, 94.82, 0.817; GCF_008830365.1, s__Serratia proteamaculans, 95.0, 84.46, 0.463; GCF_021462285.1, s__Serratia entomophila, 95.0, 88.24, 0.648; GCF_001590925.1, s__Serratia plymuthica, 95.0, 84.95, 0.477; GCF_900187015.1, s__Se…
Serratia_ureilytica_CCUG_50595	s__Serratia ureilytica	GCF_013375155.1	95	s__Serratia ureilytica	100	100	GCF_946227095.1, s__Serratia proteamaculans_E, 95.0, 84.28, 0.449; GCF_024160145.1, s__Serratia nevei_A, 95.0, 93.99, 0.802; GCF_008830365.1, s__Serratia proteamaculans, 95.0, 84.23, 0.453; GCF_021462285.1, s__Serratia entomophila, 95.0, 88.16, 0.638; GCF_001590925.1, s__Serratia plymuthica, 95.0, 84.97, 0.462; GCF_900187015.1, s__Serratia ficaria, 95.0, 88.39, 0.644; GCA_901472405.1, s__Serratia…

## Sheet: Table SC
Table SC: List of the plasmid for the samples including the reference.
	Plasmid size
	113.5 kb	83.7 kb	76.5 kb	74.3 kb	9.3 kb	5.8 kb	2.8 kb
K-E0079		CP196504.1
K-E0147		CP196506.1
K-E0102
K-E0300	CP196511.1
K-L0007				CP196513.1
K-L0030
K-L0044		CP196520.1
K-L0071
K-L0107		CP196532.1					CP196533.1
K-L0201
K-L0361		CP196542.1 *
K-L0373		CP196546.1
K-L0377
K-M0056
K-M0228		CP142090.1				CP142091.1
K-M0252		CP142098.1
K-M0259
K-M0260			CP142093.1
K-M0312		CP196540.1
K-M0357
K-M0706		CP124751.1			CP124752.1	CP124753.1
* = additional 11 kb and loss of 4 kb

## Sheet: Table SD
Table SD: GTDB classification of external genomes for new classification. The calculations are performed using GTDB-Tk wf_classify.
user_genome	classification	closest_genome_reference	closest_genome_reference_radius	closest_genome_taxonomy	closest_genome_ani	closest_genome_af	other_related_references(genome_id,species_name,radius,ANI,AF)
16002_Khalifa_2025	s__Serratia sarumanii	GCF_029962605.1	96.12	s__Serratia sarumanii	98.74	93.7	GCF_946227985.1, s__Serratia quinivorans_A, 95.07, 84.11, 0.437; GCF_017832355.1, s__Serratia sp017832355, 95.0, 83.17, 0.345; GCA_900457075.1, s__Serratia quinivorans, 95.0, 84.61, 0.462; GCF_946227095.1, s__Serratia proteamaculans_E, 95.0, 84.6, 0.477; GCF_024160145.1, s__Serratia nevei_A, 95.0, 94.84, 0.835; GCF_900187015.1, s__Serratia ficaria, 95.0, 89.0, 0.668; GCF_021462285.1, s__Serratia …
16081_Khalifa_2025	s__Serratia sarumanii	GCF_029962605.1	96.12	s__Serratia sarumanii	99.97	97.7	GCF_017832355.1, s__Serratia sp017832355, 95.0, 83.15, 0.346; GCF_900187015.1, s__Serratia ficaria, 95.0, 88.76, 0.643; GCF_946227985.1, s__Serratia quinivorans_A, 95.07, 84.21, 0.427; GCF_946227095.1, s__Serratia proteamaculans_E, 95.0, 84.49, 0.468; GCF_021462285.1, s__Serratia entomophila, 95.0, 88.46, 0.642; GCF_001642805.2, s__Serratia surfactantfaciens, 95.0, 93.97, 0.839; GCF_008011855.1, …
16152_Khalifa_2025	s__Serratia sarumanii	GCF_029962605.1	96.12	s__Serratia sarumanii	98.61	91.4	GCF_001642805.2, s__Serratia surfactantfaciens, 95.0, 93.98, 0.842; GCF_021462285.1, s__Serratia entomophila, 95.0, 88.33, 0.655; GCF_946227095.1, s__Serratia proteamaculans_E, 95.0, 84.56, 0.481; GCF_017832355.1, s__Serratia sp017832355, 95.0, 82.85, 0.345; GCF_946227985.1, s__Serratia quinivorans_A, 95.07, 84.16, 0.425; GCF_037948395.1, s__Serratia nevei, 96.36, 96.14, 0.876; GCA_900457075.1, s…
16161_Khalifa_2025	s__Serratia sarumanii	GCF_029962605.1	96.12	s__Serratia sarumanii	98.6	90.5	GCF_001642805.2, s__Serratia surfactantfaciens, 95.0, 93.99, 0.84; GCF_021462285.1, s__Serratia entomophila, 95.0, 88.42, 0.651; GCF_008011855.1, s__Serratia bockelmannii, 95.0, 95.05, 0.833; GCF_946227095.1, s__Serratia proteamaculans_E, 95.0, 84.4, 0.472; GCF_017832355.1, s__Serratia sp017832355, 95.0, 82.81, 0.34; GCF_946227985.1, s__Serratia quinivorans_A, 95.07, 84.0, 0.425; GCA_900457075.1,…
16270_Khalifa_2025	s__Serratia sarumanii	GCF_029962605.1	96.12	s__Serratia sarumanii	99.99	96.9	GCF_008011855.1, s__Serratia bockelmannii, 95.0, 95.06, 0.847; GCF_001642805.2, s__Serratia surfactantfaciens, 95.0, 93.98, 0.837; GCF_021462285.1, s__Serratia entomophila, 95.0, 88.48, 0.643; GCF_946227095.1, s__Serratia proteamaculans_E, 95.0, 84.78, 0.47; GCF_900187015.1, s__Serratia ficaria, 95.0, 88.88, 0.645; GCF_001590925.1, s__Serratia plymuthica, 95.0, 85.07, 0.481; GCF_013337185.1, s__S…
16371_Khalifa_2025	s__Serratia sarumanii	GCF_029962605.1	96.12	s__Serratia sarumanii	99.97	96.7	GCF_946227985.1, s__Serratia quinivorans_A, 95.07, 84.3, 0.418; GCF_037948395.1, s__Serratia nevei, 96.36, 96.16, 0.844; GCF_001642805.2, s__Serratia surfactantfaciens, 95.0, 93.99, 0.838; GCA_900457075.1, s__Serratia quinivorans, 95.0, 84.67, 0.437; GCF_946227095.1, s__Serratia proteamaculans_E, 95.0, 84.78, 0.45; GCF_008011855.1, s__Serratia bockelmannii, 95.0, 94.96, 0.823; GCF_021462285.1, s_…
16475_Khalifa_2025	s__Serratia sarumanii	GCF_029962605.1	96.12	s__Serratia sarumanii	99.08	94.4	GCF_900635445.1, s__Serratia_F odorifera, 95.0, 82.94, 0.314; GCF_001642805.2, s__Serratia surfactantfaciens, 95.0, 94.11, 0.845; GCF_008011855.1, s__Serratia bockelmannii, 95.0, 95.03, 0.841; GCF_021462285.1, s__Serratia entomophila, 95.0, 88.41, 0.643; GCF_900187015.1, s__Serratia ficaria, 95.0, 88.71, 0.636; GCF_946227095.1, s__Serratia proteamaculans_E, 95.0, 84.51, 0.465; GCF_017832355.1, s_…
16502_Khalifa_2025	s__Serratia sarumanii	GCF_029962605.1	96.12	s__Serratia sarumanii	98.61	90.8	GCF_008011855.1, s__Serratia bockelmannii, 95.0, 95.05, 0.843; GCF_001642805.2, s__Serratia surfactantfaciens, 95.0, 94.01, 0.841; GCF_946227095.1, s__Serratia proteamaculans_E, 95.0, 84.5, 0.474; GCF_900187015.1, s__Serratia ficaria, 95.0, 88.76, 0.65; GCF_037948395.1, s__Serratia nevei, 96.36, 96.13, 0.869; GCF_021462285.1, s__Serratia entomophila, 95.0, 88.3, 0.652; GCA_900457075.1, s__Serrati…
16525_Khalifa_2025	s__Serratia sarumanii	GCF_029962605.1	96.12	s__Serratia sarumanii	99.02	94.4	GCF_900635445.1, s__Serratia_F odorifera, 95.0, 82.86, 0.315; GCF_001642805.2, s__Serratia surfactantfaciens, 95.0, 93.97, 0.847; GCF_946227095.1, s__Serratia proteamaculans_E, 95.0, 84.52, 0.458; GCF_008011855.1, s__Serratia bockelmannii, 95.0, 94.94, 0.845; GCF_900187015.1, s__Serratia ficaria, 95.0, 88.68, 0.633; GCF_017832355.1, s__Serratia sp017832355, 95.0, 82.95, 0.343; GCF_024160145.1, s_…
16603_Khalifa_2025	s__Serratia sarumanii	GCF_029962605.1	96.12	s__Serratia sarumanii	99.08	94.7	GCF_900635445.1, s__Serratia_F odorifera, 95.0, 82.93, 0.318; GCF_021462285.1, s__Serratia entomophila, 95.0, 88.44, 0.646; GCF_001642805.2, s__Serratia surfactantfaciens, 95.0, 93.97, 0.844; GCF_037948395.1, s__Serratia nevei, 96.36, 96.09, 0.872; GCF_946227095.1, s__Serratia proteamaculans_E, 95.0, 84.42, 0.467; GCA_900457075.1, s__Serratia quinivorans, 95.0, 84.3, 0.452; GCF_017832355.1, s__Se…
16627_Khalifa_2025	s__Serratia sarumanii	GCF_029962605.1	96.12	s__Serratia sarumanii	99.03	94.5	GCF_001642805.2, s__Serratia surfactantfaciens, 95.0, 93.98, 0.84; GCF_017832355.1, s__Serratia sp017832355, 95.0, 83.07, 0.338; GCF_008011855.1, s__Serratia bockelmannii, 95.0, 94.96, 0.844; GCF_900187015.1, s__Serratia ficaria, 95.0, 88.56, 0.639; GCF_900635445.1, s__Serratia_F odorifera, 95.0, 82.73, 0.312; GCF_013337185.1, s__Serratia proteamaculans_D, 95.0, 84.47, 0.449; GCA_900457075.1, s__…
416281_Khalifa_2025	s__Serratia sarumanii	GCF_029962605.1	96.12	s__Serratia sarumanii	99.94	97	GCF_001642805.2, s__Serratia surfactantfaciens, 95.0, 93.98, 0.839; GCF_008011855.1, s__Serratia bockelmannii, 95.0, 94.85, 0.833; GCF_946227095.1, s__Serratia proteamaculans_E, 95.0, 84.49, 0.459; GCF_900187015.1, s__Serratia ficaria, 95.0, 88.66, 0.635; GCF_017832355.1, s__Serratia sp017832355, 95.0, 83.15, 0.341; GCF_001590925.1, s__Serratia plymuthica, 95.0, 85.05, 0.474; GCF_024160145.1, s__…
416367_Khalifa_2025	s__Serratia sarumanii	GCF_029962605.1	96.12	s__Serratia sarumanii	99.98	97.6	GCF_001642805.2, s__Serratia surfactantfaciens, 95.0, 94.12, 0.839; GCF_008011855.1, s__Serratia bockelmannii, 95.0, 95.07, 0.852; GCF_017832355.1, s__Serratia sp017832355, 95.0, 83.15, 0.337; GCF_021462285.1, s__Serratia entomophila, 95.0, 88.35, 0.65; GCF_946227095.1, s__Serratia proteamaculans_E, 95.0, 84.66, 0.471; GCF_946227985.1, s__Serratia quinivorans_A, 95.07, 84.3, 0.43; GCF_037948395.1…
416529_Khalifa_2025	s__Serratia sarumanii	GCF_029962605.1	96.12	s__Serratia sarumanii	98.66	91	GCF_017832355.1, s__Serratia sp017832355, 95.0, 83.17, 0.334; GCF_024160145.1, s__Serratia nevei_A, 95.0, 94.84, 0.811; GCA_900457075.1, s__Serratia quinivorans, 95.0, 84.34, 0.445; GCF_900187015.1, s__Serratia ficaria, 95.0, 88.92, 0.648; GCF_001590925.1, s__Serratia plymuthica, 95.0, 84.98, 0.477; GCF_021462285.1, s__Serratia entomophila, 95.0, 88.37, 0.643; GCF_001642805.2, s__Serratia surfact…
416613_Khalifa_2025	s__Serratia sarumanii	GCF_029962605.1	96.12	s__Serratia sarumanii	98.52	91.1	GCF_001642805.2, s__Serratia surfactantfaciens, 95.0, 93.98, 0.848; GCF_021462285.1, s__Serratia entomophila, 95.0, 88.27, 0.643; GCF_900187015.1, s__Serratia ficaria, 95.0, 88.94, 0.645; GCF_008011855.1, s__Serratia bockelmannii, 95.0, 94.96, 0.832; GCF_946227095.1, s__Serratia proteamaculans_E, 95.0, 84.45, 0.461; GCF_013337185.1, s__Serratia proteamaculans_D, 95.0, 84.32, 0.445; GCF_024160145.…
50160118_Khalifa_2025	s__Serratia sarumanii	GCF_029962605.1	96.12	s__Serratia sarumanii	99.08	94.4	GCF_017832355.1, s__Serratia sp017832355, 95.0, 82.98, 0.336; GCF_008011855.1, s__Serratia bockelmannii, 95.0, 95.06, 0.841; GCF_037948395.1, s__Serratia nevei, 96.36, 95.94, 0.864; GCF_021462285.1, s__Serratia entomophila, 95.0, 88.42, 0.643; GCF_024160145.1, s__Serratia nevei_A, 95.0, 94.92, 0.809; GCF_013375155.1, s__Serratia ureilytica, 95.0, 94.28, 0.843; GCF_946227985.1, s__Serratia quinivo…
CP018923_Henares_2025	s__Serratia sarumanii	GCF_029962605.1	96.12	s__Serratia sarumanii	100	100	GCF_017832355.1, s__Serratia sp017832355, 95.0, 82.91, 0.347; GCF_001642805.2, s__Serratia surfactantfaciens, 95.0, 94.09, 0.859; GCF_946227095.1, s__Serratia proteamaculans_E, 95.0, 84.2, 0.478; GCF_900187015.1, s__Serratia ficaria, 95.0, 88.93, 0.67; GCF_008011855.1, s__Serratia bockelmannii, 95.0, 94.81, 0.868; GCF_037948395.1, s__Serratia nevei, 96.36, 96.14, 0.899; GCF_946227985.1, s__Serrat…
GP00075_Khalifa_2025	s__Serratia sarumanii	GCF_029962605.1	96.12	s__Serratia sarumanii	99.03	94.8	GCF_017832355.1, s__Serratia sp017832355, 95.0, 83.02, 0.328; GCF_008011855.1, s__Serratia bockelmannii, 95.0, 94.96, 0.824; GCA_900457075.1, s__Serratia quinivorans, 95.0, 84.36, 0.442; GCF_021462285.1, s__Serratia entomophila, 95.0, 88.42, 0.641; GCF_001642805.2, s__Serratia surfactantfaciens, 95.0, 93.98, 0.842; GCF_946227095.1, s__Serratia proteamaculans_E, 95.0, 84.71, 0.462; GCF_013375155.1…
GP00498_Khalifa_2025	s__Serratia sarumanii	GCF_029962605.1	96.12	s__Serratia sarumanii	98.6	90.4	GCF_946227095.1, s__Serratia proteamaculans_E, 95.0, 84.5, 0.455; GCF_900187015.1, s__Serratia ficaria, 95.0, 88.97, 0.641; GCA_900457075.1, s__Serratia quinivorans, 95.0, 84.36, 0.432; GCF_008011855.1, s__Serratia bockelmannii, 95.0, 94.95, 0.828; GCF_001590925.1, s__Serratia plymuthica, 95.0, 84.99, 0.468; GCF_037948395.1, s__Serratia nevei, 96.36, 95.96, 0.837; GCF_001642805.2, s__Serratia sur…
GP00505_Khalifa_2025	s__Serratia sarumanii	GCF_029962605.1	96.12	s__Serratia sarumanii	98.61	90.6	GCF_021462285.1, s__Serratia entomophila, 95.0, 88.47, 0.642; GCF_008011855.1, s__Serratia bockelmannii, 95.0, 94.95, 0.828; GCF_946227095.1, s__Serratia proteamaculans_E, 95.0, 84.55, 0.448; GCF_900187015.1, s__Serratia ficaria, 95.0, 88.94, 0.64; GCF_946227985.1, s__Serratia quinivorans_A, 95.07, 84.28, 0.412; GCA_900457075.1, s__Serratia quinivorans, 95.0, 84.46, 0.428; GCF_024160145.1, s__Ser…
GP00919_Khalifa_2025	s__Serratia sarumanii	GCF_029962605.1	96.12	s__Serratia sarumanii	98.57	92.9	GCF_001642805.2, s__Serratia surfactantfaciens, 95.0, 93.86, 0.84; GCF_021462285.1, s__Serratia entomophila, 95.0, 88.1, 0.639; GCF_037948395.1, s__Serratia nevei, 96.36, 96.03, 0.815; GCF_900187015.1, s__Serratia ficaria, 95.0, 88.57, 0.63; GCA_900457075.1, s__Serratia quinivorans, 95.0, 84.5, 0.396; GCF_008011855.1, s__Serratia bockelmannii, 95.0, 94.97, 0.825; GCF_946227985.1, s__Serratia quin…
P12_Aracil-Gisbert_2024	s__Serratia sarumanii	GCF_029962605.1	96.12	s__Serratia sarumanii	98.33	91.3	GCF_001642805.2, s__Serratia surfactantfaciens, 95.0, 93.97, 0.843; GCF_008011855.1, s__Serratia bockelmannii, 95.0, 94.96, 0.826; GCF_021462285.1, s__Serratia entomophila, 95.0, 88.55, 0.651; GCF_013337185.1, s__Serratia proteamaculans_D, 95.0, 84.5, 0.443; GCF_900187015.1, s__Serratia ficaria, 95.0, 88.81, 0.636; GCF_024160145.1, s__Serratia nevei_A, 95.0, 94.62, 0.795; GCF_946227985.1, s__Serr…
P18_Aracil-Gisbert_2024	s__Serratia sarumanii	GCF_029962605.1	96.12	s__Serratia sarumanii	98.51	91.3	GCF_900635445.1, s__Serratia_F odorifera, 95.0, 82.74, 0.317; GCF_001642805.2, s__Serratia surfactantfaciens, 95.0, 93.99, 0.843; GCF_946227095.1, s__Serratia proteamaculans_E, 95.0, 84.47, 0.466; GCF_008011855.1, s__Serratia bockelmannii, 95.0, 94.96, 0.834; GCF_037948395.1, s__Serratia nevei, 96.36, 95.79, 0.865; GCF_013337185.1, s__Serratia proteamaculans_D, 95.0, 84.34, 0.444; GCF_001590925.1…
P1_Aracil-Gisbert_2024	s__Serratia sarumanii	GCF_029962605.1	96.12	s__Serratia sarumanii	98.95	94.6	GCF_021462285.1, s__Serratia entomophila, 95.0, 88.36, 0.647; GCF_008011855.1, s__Serratia bockelmannii, 95.0, 94.82, 0.827; GCF_001642805.2, s__Serratia surfactantfaciens, 95.0, 93.96, 0.838; GCF_017832355.1, s__Serratia sp017832355, 95.0, 83.02, 0.324; GCF_037948395.1, s__Serratia nevei, 96.36, 96.06, 0.837; GCF_900187015.1, s__Serratia ficaria, 95.0, 88.8, 0.636; GCF_946227985.1, s__Serratia q…
P20_Aracil-Gisbert_2024	s__Serratia sarumanii	GCF_029962605.1	96.12	s__Serratia sarumanii	99.09	94.5	GCF_017832355.1, s__Serratia sp017832355, 95.0, 82.92, 0.322; GCF_021462285.1, s__Serratia entomophila, 95.0, 88.25, 0.648; GCF_946227985.1, s__Serratia quinivorans_A, 95.07, 84.18, 0.409; GCA_900457075.1, s__Serratia quinivorans, 95.0, 84.39, 0.433; GCF_008011855.1, s__Serratia bockelmannii, 95.0, 94.85, 0.826; GCF_013337185.1, s__Serratia proteamaculans_D, 95.0, 84.34, 0.445; GCF_001642805.2, s…
P22_Aracil-Gisbert_2024	s__Serratia sarumanii	GCF_029962605.1	96.12	s__Serratia sarumanii	99.02	96.2	GCF_021462285.1, s__Serratia entomophila, 95.0, 88.61, 0.653; GCF_001642805.2, s__Serratia surfactantfaciens, 95.0, 93.97, 0.85; GCF_946227095.1, s__Serratia proteamaculans_E, 95.0, 84.75, 0.476; GCA_900457075.1, s__Serratia quinivorans, 95.0, 84.59, 0.46; GCF_008011855.1, s__Serratia bockelmannii, 95.0, 95.06, 0.856; GCF_900187015.1, s__Serratia ficaria, 95.0, 88.97, 0.658; GCF_946227985.1, s__S…
P24_Aracil-Gisbert_2024	s__Serratia sarumanii	GCF_029962605.1	96.12	s__Serratia sarumanii	98.42	93.2	GCF_017832355.1, s__Serratia sp017832355, 95.0, 82.93, 0.345; GCA_900457075.1, s__Serratia quinivorans, 95.0, 84.33, 0.459; GCF_946227985.1, s__Serratia quinivorans_A, 95.07, 84.46, 0.438; GCF_001642805.2, s__Serratia surfactantfaciens, 95.0, 93.98, 0.849; GCF_946227095.1, s__Serratia proteamaculans_E, 95.0, 84.6, 0.48; GCF_001590925.1, s__Serratia plymuthica, 95.0, 84.99, 0.489; GCF_037948395.1,…
P27_Aracil-Gisbert_2024	s__Serratia sarumanii	GCF_029962605.1	96.12	s__Serratia sarumanii	98.97	96.3	GCF_017832355.1, s__Serratia sp017832355, 95.0, 82.91, 0.342; GCF_001642805.2, s__Serratia surfactantfaciens, 95.0, 93.96, 0.845; GCF_946227985.1, s__Serratia quinivorans_A, 95.07, 84.33, 0.431; GCF_013337185.1, s__Serratia proteamaculans_D, 95.0, 84.7, 0.464; GCF_900187015.1, s__Serratia ficaria, 95.0, 88.86, 0.648; GCF_008011855.1, s__Serratia bockelmannii, 95.0, 94.94, 0.855; GCF_001590925.1, …
P30_Aracil-Gisbert_2024	s__Serratia sarumanii	GCF_029962605.1	96.12	s__Serratia sarumanii	99.02	95.8	GCF_900187015.1, s__Serratia ficaria, 95.0, 88.92, 0.647; GCF_021462285.1, s__Serratia entomophila, 95.0, 88.38, 0.643; GCF_037948395.1, s__Serratia nevei, 96.36, 96.13, 0.877; GCA_900457075.1, s__Serratia quinivorans, 95.0, 84.74, 0.456; GCF_946227095.1, s__Serratia proteamaculans_E, 95.0, 84.42, 0.463; GCF_008011855.1, s__Serratia bockelmannii, 95.0, 94.96, 0.849; GCF_001642805.2, s__Serratia s…
P37_Aracil-Gisbert_2024	s__Serratia sarumanii	GCF_029962605.1	96.12	s__Serratia sarumanii	98.61	90.8	GCF_017832355.1, s__Serratia sp017832355, 95.0, 82.86, 0.341; GCF_946227095.1, s__Serratia proteamaculans_E, 95.0, 84.6, 0.46; GCF_001590925.1, s__Serratia plymuthica, 95.0, 85.1, 0.475; GCF_900187015.1, s__Serratia ficaria, 95.0, 88.74, 0.646; GCF_024160145.1, s__Serratia nevei_A, 95.0, 94.84, 0.808; GCF_013375155.1, s__Serratia ureilytica, 95.0, 94.39, 0.84; GCF_001642805.2, s__Serratia surfact…
P38_Aracil-Gisbert_2024	s__Serratia sarumanii	GCF_029962605.1	96.12	s__Serratia sarumanii	98.5	92.2	GCF_946227095.1, s__Serratia proteamaculans_E, 95.0, 84.49, 0.474; GCF_037948395.1, s__Serratia nevei, 96.36, 95.8, 0.875; GCF_900187015.1, s__Serratia ficaria, 95.0, 88.93, 0.652; GCF_021462285.1, s__Serratia entomophila, 95.0, 88.47, 0.65; GCF_008011855.1, s__Serratia bockelmannii, 95.0, 94.84, 0.845; GCA_900457075.1, s__Serratia quinivorans, 95.0, 84.3, 0.447; GCF_013337185.1, s__Serratia prot…
P39_Aracil-Gisbert_2024	s__Serratia sarumanii	GCF_029962605.1	96.12	s__Serratia sarumanii	99.02	95.6	GCF_017832355.1, s__Serratia sp017832355, 95.0, 82.88, 0.337; GCF_001642805.2, s__Serratia surfactantfaciens, 95.0, 93.98, 0.84; GCF_946227095.1, s__Serratia proteamaculans_E, 95.0, 84.58, 0.475; GCF_021462285.1, s__Serratia entomophila, 95.0, 88.5, 0.643; GCA_900457075.1, s__Serratia quinivorans, 95.0, 84.5, 0.453; GCF_946227985.1, s__Serratia quinivorans_A, 95.07, 84.17, 0.426; GCF_900187015.1,…
P42_Aracil-Gisbert_2024	s__Serratia sarumanii	GCF_029962605.1	96.12	s__Serratia sarumanii	98.71	91.3	GCF_021462285.1, s__Serratia entomophila, 95.0, 88.38, 0.639; GCF_946227095.1, s__Serratia proteamaculans_E, 95.0, 84.61, 0.438; GCF_900187015.1, s__Serratia ficaria, 95.0, 88.95, 0.63; GCF_008011855.1, s__Serratia bockelmannii, 95.0, 94.87, 0.815; GCF_001642805.2, s__Serratia surfactantfaciens, 95.0, 93.86, 0.846; GCF_013337185.1, s__Serratia proteamaculans_D, 95.0, 84.68, 0.432; GCF_018336935.1…
P44_Aracil-Gisbert_2024	s__Serratia sarumanii	GCF_029962605.1	96.12	s__Serratia sarumanii	98.92	93.2	GCF_021462285.1, s__Serratia entomophila, 95.0, 88.59, 0.649; GCF_008011855.1, s__Serratia bockelmannii, 95.0, 94.94, 0.829; GCF_001642805.2, s__Serratia surfactantfaciens, 95.0, 94.0, 0.842; GCF_900187015.1, s__Serratia ficaria, 95.0, 88.81, 0.638; GCF_017832355.1, s__Serratia sp017832355, 95.0, 83.11, 0.339; GCF_013337185.1, s__Serratia proteamaculans_D, 95.0, 84.49, 0.436; GCF_037948395.1, s__…
P47_Aracil-Gisbert_2024	s__Serratia sarumanii	GCF_029962605.1	96.12	s__Serratia sarumanii	98.97	96.9	GCF_001642805.2, s__Serratia surfactantfaciens, 95.0, 93.98, 0.861; GCF_008011855.1, s__Serratia bockelmannii, 95.0, 95.05, 0.868; GCF_946227095.1, s__Serratia proteamaculans_E, 95.0, 84.57, 0.468; GCF_037948395.1, s__Serratia nevei, 96.36, 96.15, 0.898; GCF_021462285.1, s__Serratia entomophila, 95.0, 88.58, 0.662; GCF_013337185.1, s__Serratia proteamaculans_D, 95.0, 84.37, 0.459; GCF_900187015.1…
P48_Aracil-Gisbert_2024	s__Serratia sarumanii	GCF_029962605.1	96.12	s__Serratia sarumanii	99.08	96.8	GCF_001642805.2, s__Serratia surfactantfaciens, 95.0, 93.97, 0.85; GCF_008011855.1, s__Serratia bockelmannii, 95.0, 94.93, 0.859; GCF_946227095.1, s__Serratia proteamaculans_E, 95.0, 84.69, 0.48; GCF_017832355.1, s__Serratia sp017832355, 95.0, 83.2, 0.349; GCF_946227985.1, s__Serratia quinivorans_A, 95.07, 84.29, 0.44; GCF_900187015.1, s__Serratia ficaria, 95.0, 88.92, 0.654; GCF_037948395.1, s__…
P55_Aracil-Gisbert_2024	s__Serratia sarumanii	GCF_029962605.1	96.12	s__Serratia sarumanii	99.94	96.2	GCF_017832355.1, s__Serratia sp017832355, 95.0, 82.94, 0.333; GCF_001642805.2, s__Serratia surfactantfaciens, 95.0, 93.95, 0.84; GCF_946227095.1, s__Serratia proteamaculans_E, 95.0, 84.49, 0.446; GCF_900187015.1, s__Serratia ficaria, 95.0, 88.53, 0.635; GCF_946227985.1, s__Serratia quinivorans_A, 95.07, 84.21, 0.415; GCF_037948395.1, s__Serratia nevei, 96.36, 96.09, 0.838; GCF_013337185.1, s__Ser…
P56_Aracil-Gisbert_2024	s__Serratia sarumanii	GCF_029962605.1	96.12	s__Serratia sarumanii	99.03	95.7	GCF_900635445.1, s__Serratia_F odorifera, 95.0, 83.04, 0.327; GCF_001642805.2, s__Serratia surfactantfaciens, 95.0, 93.98, 0.844; GCF_017832355.1, s__Serratia sp017832355, 95.0, 82.92, 0.34; GCF_037948395.1, s__Serratia nevei, 96.36, 96.15, 0.88; GCA_900457075.1, s__Serratia quinivorans, 95.0, 84.38, 0.451; GCF_021462285.1, s__Serratia entomophila, 95.0, 88.53, 0.655; GCF_024160145.1, s__Serratia…
P58_Aracil-Gisbert_2024	s__Serratia sarumanii	GCF_029962605.1	96.12	s__Serratia sarumanii	99.03	97.3	GCF_001642805.2, s__Serratia surfactantfaciens, 95.0, 94.12, 0.849; GCF_008011855.1, s__Serratia bockelmannii, 95.0, 94.94, 0.863; GCF_946227985.1, s__Serratia quinivorans_A, 95.07, 84.16, 0.433; GCF_017832355.1, s__Serratia sp017832355, 95.0, 83.13, 0.348; GCF_900187015.1, s__Serratia ficaria, 95.0, 88.94, 0.66; GCF_946227095.1, s__Serratia proteamaculans_E, 95.0, 84.71, 0.478; GCF_013337185.1, …
P61_Aracil-Gisbert_2024	s__Serratia sarumanii	GCF_029962605.1	96.12	s__Serratia sarumanii	98.66	91.7	GCF_008011855.1, s__Serratia bockelmannii, 95.0, 94.94, 0.841; GCF_021462285.1, s__Serratia entomophila, 95.0, 88.36, 0.651; GCF_946227095.1, s__Serratia proteamaculans_E, 95.0, 84.55, 0.459; GCA_900457075.1, s__Serratia quinivorans, 95.0, 84.62, 0.446; GCF_946227985.1, s__Serratia quinivorans_A, 95.07, 84.23, 0.418; GCF_001642805.2, s__Serratia surfactantfaciens, 95.0, 93.97, 0.841; GCF_02416014…
P66_Aracil-Gisbert_2024	s__Serratia sarumanii	GCF_029962605.1	96.12	s__Serratia sarumanii	98.73	91.3	GCF_008011855.1, s__Serratia bockelmannii, 95.0, 94.94, 0.849; GCF_021462285.1, s__Serratia entomophila, 95.0, 88.34, 0.647; GCF_017832355.1, s__Serratia sp017832355, 95.0, 82.85, 0.345; GCF_946227095.1, s__Serratia proteamaculans_E, 95.0, 84.56, 0.468; GCF_024160145.1, s__Serratia nevei_A, 95.0, 94.84, 0.813; GCF_946227985.1, s__Serratia quinivorans_A, 95.07, 84.21, 0.419; GCF_008830365.1, s__Se…
P68_Aracil-Gisbert_2024	s__Serratia sarumanii	GCF_029962605.1	96.12	s__Serratia sarumanii	98.65	91.1	GCF_001642805.2, s__Serratia surfactantfaciens, 95.0, 93.99, 0.847; GCF_900187015.1, s__Serratia ficaria, 95.0, 88.78, 0.642; GCF_008011855.1, s__Serratia bockelmannii, 95.0, 95.05, 0.835; GCF_021462285.1, s__Serratia entomophila, 95.0, 88.3, 0.649; GCF_037948395.1, s__Serratia nevei, 96.36, 96.09, 0.859; GCA_900457075.1, s__Serratia quinivorans, 95.0, 84.54, 0.453; GCF_024160145.1, s__Serratia n…
P74_Aracil-Gisbert_2024	s__Serratia sarumanii	GCF_029962605.1	96.12	s__Serratia sarumanii	99.09	97.7	GCF_021462285.1, s__Serratia entomophila, 95.0, 88.61, 0.668; GCF_017832355.1, s__Serratia sp017832355, 95.0, 83.03, 0.35; GCF_008011855.1, s__Serratia bockelmannii, 95.0, 95.05, 0.873; GCF_900187015.1, s__Serratia ficaria, 95.0, 88.87, 0.668; GCF_946227985.1, s__Serratia quinivorans_A, 95.07, 84.31, 0.443; GCF_037948395.1, s__Serratia nevei, 96.36, 96.09, 0.904; GCF_946227095.1, s__Serratia prot…
P77_Aracil-Gisbert_2024	s__Serratia sarumanii	GCF_029962605.1	96.12	s__Serratia sarumanii	99.03	95.9	GCF_001642805.2, s__Serratia surfactantfaciens, 95.0, 93.98, 0.846; GCF_017832355.1, s__Serratia sp017832355, 95.0, 83.13, 0.346; GCF_900187015.1, s__Serratia ficaria, 95.0, 88.81, 0.651; GCF_024160145.1, s__Serratia nevei_A, 95.0, 94.95, 0.823; GCF_037948395.1, s__Serratia nevei, 96.36, 96.08, 0.883; GCF_021462285.1, s__Serratia entomophila, 95.0, 88.5, 0.66; GCF_946227985.1, s__Serratia quinivo…
P7_Aracil-Gisbert_2024	s__Serratia sarumanii	GCF_029962605.1	96.12	s__Serratia sarumanii	99.02	97.1	GCF_001642805.2, s__Serratia surfactantfaciens, 95.0, 94.11, 0.862; GCF_946227095.1, s__Serratia proteamaculans_E, 95.0, 84.65, 0.484; GCF_946227985.1, s__Serratia quinivorans_A, 95.07, 84.3, 0.44; GCF_008011855.1, s__Serratia bockelmannii, 95.0, 94.94, 0.869; GCA_900457075.1, s__Serratia quinivorans, 95.0, 84.75, 0.47; GCF_021462285.1, s__Serratia entomophila, 95.0, 88.49, 0.66; GCF_013337185.1,…
P81_Aracil-Gisbert_2024	s__Serratia sarumanii	GCF_029962605.1	96.12	s__Serratia sarumanii	98.73	90.9	GCF_008011855.1, s__Serratia bockelmannii, 95.0, 95.05, 0.843; GCF_017832355.1, s__Serratia sp017832355, 95.0, 82.92, 0.338; GCF_001642805.2, s__Serratia surfactantfaciens, 95.0, 93.99, 0.841; GCF_021462285.1, s__Serratia entomophila, 95.0, 88.52, 0.646; GCF_946227985.1, s__Serratia quinivorans_A, 95.07, 83.98, 0.411; GCF_900187015.1, s__Serratia ficaria, 95.0, 88.76, 0.643; GCA_900457075.1, s__S…
P89_Aracil-Gisbert_2024	s__Serratia sarumanii	GCF_029962605.1	96.12	s__Serratia sarumanii	98.65	90.9	GCF_017832355.1, s__Serratia sp017832355, 95.0, 82.65, 0.328; GCF_001642805.2, s__Serratia surfactantfaciens, 95.0, 94.12, 0.841; GCF_008011855.1, s__Serratia bockelmannii, 95.0, 94.94, 0.822; GCF_946227985.1, s__Serratia quinivorans_A, 95.07, 84.24, 0.417; GCF_946227095.1, s__Serratia proteamaculans_E, 95.0, 84.44, 0.456; GCF_037948395.1, s__Serratia nevei, 96.36, 96.11, 0.847; GCA_900457075.1, …
P8_Aracil-Gisbert_2024	s__Serratia sarumanii	GCF_029962605.1	96.12	s__Serratia sarumanii	98.61	91	GCF_001642805.2, s__Serratia surfactantfaciens, 95.0, 93.99, 0.846; GCF_021462285.1, s__Serratia entomophila, 95.0, 88.28, 0.649; GCF_900187015.1, s__Serratia ficaria, 95.0, 88.78, 0.644; GCF_946227985.1, s__Serratia quinivorans_A, 95.07, 84.18, 0.421; GCF_037948395.1, s__Serratia nevei, 96.36, 95.98, 0.858; GCF_024160145.1, s__Serratia nevei_A, 95.0, 94.84, 0.808; GCF_008011855.1, s__Serratia bo…
P90_Aracil-Gisbert_2024	s__Serratia sarumanii	GCF_029962605.1	96.12	s__Serratia sarumanii	98.57	94.1	GCF_021462285.1, s__Serratia entomophila, 95.0, 88.38, 0.655; GCF_008011855.1, s__Serratia bockelmannii, 95.0, 94.95, 0.852; GCF_900187015.1, s__Serratia ficaria, 95.0, 88.84, 0.657; GCF_946227095.1, s__Serratia proteamaculans_E, 95.0, 84.57, 0.474; GCF_037948395.1, s__Serratia nevei, 96.36, 95.94, 0.873; GCF_001642805.2, s__Serratia surfactantfaciens, 95.0, 94.0, 0.835; GCF_946227985.1, s__Serra…
P92_Aracil-Gisbert_2024	s__Serratia sarumanii	GCF_029962605.1	96.12	s__Serratia sarumanii	99.08	97.5	GCF_017832355.1, s__Serratia sp017832355, 95.0, 83.06, 0.345; GCF_021462285.1, s__Serratia entomophila, 95.0, 88.55, 0.662; GCF_008011855.1, s__Serratia bockelmannii, 95.0, 95.06, 0.872; GCF_900635445.1, s__Serratia_F odorifera, 95.0, 82.83, 0.334; GCA_900457075.1, s__Serratia quinivorans, 95.0, 84.32, 0.467; GCF_037948395.1, s__Serratia nevei, 96.36, 96.25, 0.9; GCF_900187015.1, s__Serratia fica…
P96_Aracil-Gisbert_2024	s__Serratia sarumanii	GCF_029962605.1	96.12	s__Serratia sarumanii	99.03	96.6	GCF_001642805.2, s__Serratia surfactantfaciens, 95.0, 93.98, 0.851; GCF_008011855.1, s__Serratia bockelmannii, 95.0, 95.06, 0.863; GCF_946227985.1, s__Serratia quinivorans_A, 95.07, 84.21, 0.43; GCF_900187015.1, s__Serratia ficaria, 95.0, 88.89, 0.657; GCA_900457075.1, s__Serratia quinivorans, 95.0, 84.47, 0.461; GCF_013337185.1, s__Serratia proteamaculans_D, 95.0, 84.64, 0.463; GCF_001590925.1, …
P97_Aracil-Gisbert_2024	s__Serratia sarumanii	GCF_029962605.1	96.12	s__Serratia sarumanii	98.65	90.8	GCF_017832355.1, s__Serratia sp017832355, 95.0, 83.02, 0.337; GCF_001642805.2, s__Serratia surfactantfaciens, 95.0, 93.99, 0.841; GCF_946227985.1, s__Serratia quinivorans_A, 95.07, 84.12, 0.409; GCF_008011855.1, s__Serratia bockelmannii, 95.0, 94.95, 0.837; GCF_037948395.1, s__Serratia nevei, 96.36, 95.96, 0.864; GCF_024160145.1, s__Serratia nevei_A, 95.0, 94.84, 0.805; GCF_001590925.1, s__Serrat…
P98_Aracil-Gisbert_2024	s__Serratia sarumanii	GCF_029962605.1	96.12	s__Serratia sarumanii	99.08	94.1	GCF_008011855.1, s__Serratia bockelmannii, 95.0, 94.96, 0.834; GCF_021462285.1, s__Serratia entomophila, 95.0, 88.51, 0.647; GCF_001642805.2, s__Serratia surfactantfaciens, 95.0, 93.98, 0.848; GCF_017832355.1, s__Serratia sp017832355, 95.0, 83.12, 0.34; GCF_900187015.1, s__Serratia ficaria, 95.0, 88.76, 0.637; GCF_946227985.1, s__Serratia quinivorans_A, 95.07, 84.22, 0.42; GCF_037948395.1, s__Ser…
P99_Aracil-Gisbert_2024	s__Serratia sarumanii	GCF_029962605.1	96.12	s__Serratia sarumanii	98.58	91	GCF_008011855.1, s__Serratia bockelmannii, 95.0, 94.95, 0.842; GCF_900187015.1, s__Serratia ficaria, 95.0, 88.71, 0.652; GCF_946227985.1, s__Serratia quinivorans_A, 95.07, 84.12, 0.419; GCF_021462285.1, s__Serratia entomophila, 95.0, 88.34, 0.654; GCF_024160145.1, s__Serratia nevei_A, 95.0, 94.84, 0.813; GCF_037948395.1, s__Serratia nevei, 96.36, 96.11, 0.873; GCF_001642805.2, s__Serratia surfact…
S12_Aracil-Gisbert_2024	s__Serratia sarumanii	GCF_029962605.1	96.12	s__Serratia sarumanii	99.02	94.8	GCF_017832355.1, s__Serratia sp017832355, 95.0, 83.29, 0.332; GCF_946227985.1, s__Serratia quinivorans_A, 95.07, 84.02, 0.411; GCF_013337185.1, s__Serratia proteamaculans_D, 95.0, 84.43, 0.443; GCF_013375155.1, s__Serratia ureilytica, 95.0, 94.39, 0.821; GCA_900457075.1, s__Serratia quinivorans, 95.0, 84.51, 0.444; GCF_024160145.1, s__Serratia nevei_A, 95.0, 94.81, 0.794; GCF_900187015.1, s__Serr…
S36_Aracil-Gisbert_2024	s__Serratia sarumanii	GCF_029962605.1	96.12	s__Serratia sarumanii	98.74	91.2	GCF_001642805.2, s__Serratia surfactantfaciens, 95.0, 93.98, 0.84; GCF_021462285.1, s__Serratia entomophila, 95.0, 88.44, 0.653; GCF_037948395.1, s__Serratia nevei, 96.36, 95.78, 0.838; GCF_900187015.1, s__Serratia ficaria, 95.0, 88.91, 0.643; GCF_008011855.1, s__Serratia bockelmannii, 95.0, 94.95, 0.822; GCF_017832355.1, s__Serratia sp017832355, 95.0, 82.9, 0.335; GCF_024160145.1, s__Serratia ne…
S3_Aracil-Gisbert_2024	s__Serratia sarumanii	GCF_029962605.1	96.12	s__Serratia sarumanii	99.08	94.8	GCF_021462285.1, s__Serratia entomophila, 95.0, 88.47, 0.65; GCF_900187015.1, s__Serratia ficaria, 95.0, 88.81, 0.637; GCF_008011855.1, s__Serratia bockelmannii, 95.0, 94.96, 0.826; GCA_900457075.1, s__Serratia quinivorans, 95.0, 84.53, 0.442; GCF_024160145.1, s__Serratia nevei_A, 95.0, 94.81, 0.794; GCF_946227985.1, s__Serratia quinivorans_A, 95.07, 84.05, 0.41; GCF_001642805.2, s__Serratia surf…
S4_Aracil-Gisbert_2024	s__Serratia sarumanii	GCF_029962605.1	96.12	s__Serratia sarumanii	98.61	91.2	GCF_017832355.1, s__Serratia sp017832355, 95.0, 82.96, 0.329; GCF_008011855.1, s__Serratia bockelmannii, 95.0, 94.96, 0.821; GCF_021462285.1, s__Serratia entomophila, 95.0, 88.3, 0.65; GCF_900187015.1, s__Serratia ficaria, 95.0, 88.71, 0.641; GCF_037948395.1, s__Serratia nevei, 96.36, 95.9, 0.836; GCF_024160145.1, s__Serratia nevei_A, 95.0, 94.85, 0.801; GCF_946227985.1, s__Serratia quinivorans_A…
S56_Aracil-Gisbert_2024	s__Serratia sarumanii	GCF_029962605.1	96.12	s__Serratia sarumanii	99.09	94.5	GCF_001642805.2, s__Serratia surfactantfaciens, 95.0, 93.98, 0.84; GCF_946227985.1, s__Serratia quinivorans_A, 95.07, 84.07, 0.423; GCA_900457075.1, s__Serratia quinivorans, 95.0, 84.55, 0.451; GCF_900187015.1, s__Serratia ficaria, 95.0, 88.85, 0.636; GCF_008011855.1, s__Serratia bockelmannii, 95.0, 94.96, 0.839; GCF_037948395.1, s__Serratia nevei, 96.36, 96.14, 0.861; GCF_021462285.1, s__Serrati…
SM39_Ono_2022	s__Serratia sarumanii	GCF_029962605.1	96.12	s__Serratia sarumanii	98.7	91.3	GCF_021462285.1, s__Serratia entomophila, 95.0, 88.79, 0.647; GCF_001642805.2, s__Serratia surfactantfaciens, 95.0, 93.99, 0.851; GCF_008011855.1, s__Serratia bockelmannii, 95.0, 94.83, 0.826; GCF_024160145.1, s__Serratia nevei_A, 95.0, 94.91, 0.8; GCF_946227095.1, s__Serratia proteamaculans_E, 95.0, 84.14, 0.45; GCF_037948395.1, s__Serratia nevei, 96.36, 95.96, 0.84; GCF_900187015.1, s__Serratia…
SO_2022-12-13_073_Taxt_2025	s__Serratia sarumanii	GCF_029962605.1	96.12	s__Serratia sarumanii	99.03	94	GCF_946227095.1, s__Serratia proteamaculans_E, 95.0, 84.27, 0.438; GCF_900187015.1, s__Serratia ficaria, 95.0, 88.81, 0.635; GCF_946227985.1, s__Serratia quinivorans_A, 95.07, 84.22, 0.415; GCF_001590925.1, s__Serratia plymuthica, 95.0, 85.11, 0.468; GCF_013337185.1, s__Serratia proteamaculans_D, 95.0, 84.37, 0.438; GCF_024160145.1, s__Serratia nevei_A, 95.0, 94.85, 0.792; GCF_021462285.1, s__Ser…
SO_2022_06_27_007_Taxt_2025	s__Serratia sarumanii	GCF_029962605.1	96.12	s__Serratia sarumanii	98.74	90.9	GCF_001642805.2, s__Serratia surfactantfaciens, 95.0, 93.97, 0.84; GCF_008011855.1, s__Serratia bockelmannii, 95.0, 94.97, 0.827; GCF_017832355.1, s__Serratia sp017832355, 95.0, 82.98, 0.324; GCF_021462285.1, s__Serratia entomophila, 95.0, 88.29, 0.65; GCF_946227095.1, s__Serratia proteamaculans_E, 95.0, 84.29, 0.434; GCF_946227985.1, s__Serratia quinivorans_A, 95.07, 83.97, 0.401; GCA_900457075.…
SO_2022_10_15_035_Taxt_2025	s__Serratia sarumanii	GCF_029962605.1	96.12	s__Serratia sarumanii	99.09	96.3	GCF_021462285.1, s__Serratia entomophila, 95.0, 88.54, 0.655; GCF_008011855.1, s__Serratia bockelmannii, 95.0, 94.85, 0.863; GCF_013375155.1, s__Serratia ureilytica, 95.0, 94.24, 0.865; GCF_900187015.1, s__Serratia ficaria, 95.0, 88.9, 0.659; GCF_001642805.2, s__Serratia surfactantfaciens, 95.0, 93.97, 0.858; GCA_900457075.1, s__Serratia quinivorans, 95.0, 84.72, 0.464; GCF_018336935.1, s__Serrat…

## Sheet: Table SE
Table SE: Sample information list for genomes carrying the 83.7 kbp plasmid of interest.
Assembly ID	Species	Isolation Source	Host	Country	Isolation Date
GCA_004109355	Serratia sarumanii	meconium	Homo sapiens	Spain: Madrid	2016-11-11
GCA_004109385	Serratia sarumanii	meconium	Homo sapiens	Spain: Madrid	2016-12-08
GCA_006517585	Serratia nematodiphila	mercury contaminated soil collected from Steed Pond Site		USA: Aiken, SC	2018
GCA_008011855	Serratia bockelmannii	lettuce	Lactuca sativa	Germany	2015-05-02
GCA_020883755	Serratia sarumanii	missing	Homo sapiens	France	2014
GCA_020884015	Serratia sarumanii	missing	Homo sapiens	France	2014
GCA_020884855	Serratia ureilytica	missing	Homo sapiens	Japan	2004
GCA_033360935	Serratia ureilytica	missing	Homo sapiens	Italy: Milano	2021-12-10
GCA_033363575	Serratia sarumanii	missing	Homo sapiens	Italy: Milano	2019-06-04
GCA_033364215	Serratia ureilytica	missing	Homo sapiens	Italy: Milano	2018-11-27
GCA_033898545	Serratia sarumanii	missing	Homo sapiens	Germany	missing
GCA_033898645	Serratia sarumanii	missing	Homo sapiens	Germany	missing
GCA_033906825	Serratia sarumanii	sputum	Homo sapiens	USA: Pittsburgh, Pennsylvania	2022
GCA_033906925	Serratia sarumanii	blood	Homo sapiens	USA: Pittsburgh, Pennsylvania	2022
GCA_033918705	Serratia sarumanii	sputum	Homo sapiens	USA: Pittsburgh, Pennsylvania	2023
GCA_033918725	Serratia sarumanii	sputum	Homo sapiens	USA: Pittsburgh, Pennsylvania	2023
GCA_033918765	Serratia sarumanii	sputum	Homo sapiens	USA: Pittsburgh, Pennsylvania	2023
GCA_033918905	Serratia sarumanii	sputum	Homo sapiens	USA: Pittsburgh, Pennsylvania	2023
GCA_035916895	Serratia sarumanii	missing	Homo sapiens	Italy: Milano	2019-05-10
GCA_036410015	Serratia nevei	hospital acquired infection	Homo sapiens	USA	2023
GCA_036879885	Serratia bockelmannii	bronchoalveolar lavage	Homo sapiens	Mexico:Nuevo Leon, Guadalupe	2021-12-16
GCA_039667175	Serratia nevei	hospital environment		Switzerland:Zurich	2023-01
GCA_039667515	Serratia sarumanii	hospital environment		Switzerland:Zurich	2022-03
GCA_039667695	Serratia bockelmannii	hospital environment		Switzerland:Zurich	2022-04
GCA_039667735	Serratia sarumanii	hospital environment		Switzerland:Zurich	2021-12
GCA_039667815	Serratia sarumanii	hospital environment		Switzerland:Zurich	2021-12
GCA_039668035	Serratia sarumanii	hospital environment		Switzerland:Zurich	2023-02
GCA_039668195	Serratia nevei	hospital environment		Switzerland:Zurich	2023-01
GCA_042758435	Serratia nematodiphila	bloodstream	Homo sapiens	Spain: Madrid	2004-05-24
GCA_043308055	Serratia sarumanii	rectal swab	Homo sapiens	Netherlands	2018-01-01
GCA_043308355	Serratia sarumanii	rectal swab	Homo sapiens	Netherlands	2018-01-01
GCA_044954025	Serratia bockelmannii	Room Env		USA	2018
GCA_044954065	Serratia bockelmannii	Room Env		USA	2018
GCA_044954085	Serratia bockelmannii	Room Env		USA	2018
GCA_044954105	Serratia bockelmannii	HCW Hand		USA	2018
GCA_044954125	Serratia bockelmannii	HCW Hand		USA	2018
GCA_044954145	Serratia bockelmannii	HCW Hand		USA	2018
GCA_044954165	Serratia bockelmannii	HCW Hand		USA	2018
GCA_044955405	Serratia bockelmannii	HCW Hand		USA	2018
GCA_044955965	Serratia bockelmannii	Room Env		USA	2018
GCA_045176085	Serratia bockelmannii	blood from a neonatal sepsis	Homo sapiens	South Africa: Cape Town	2019
GCA_045919355	Serratia bockelmannii	wound	Homo sapiens	USA: Pittsburgh, Pennsylvania	2024
GCA_045921735	Serratia bockelmannii	blood	Homo sapiens	USA: Pittsburgh, Pennsylvania	2023
GCA_045925575	Serratia bockelmannii	wound	Homo sapiens	USA: Pittsburgh, Pennsylvania	2024
GCA_900182895	Serratia nevei	missing	missing	missing	missing
GCA_946403425	Serratia sarumanii	bloodstream	Homo sapiens	United Kingdom	2016
GCA_946406235	Serratia sarumanii	bloodstream	Homo sapiens	United Kingdom	2016
GCA_964303305	Serratia sarumanii	missing	Homo sapiens	Germany: Freiburg	2020
